# Supplementary material for: Community purchases of antimicrobials during the COVID-19 pandemic in Uganda: An increased risk for antimicrobial resistance
Source: PLOS Glob Public Health. 2023 Feb 23;3(2):e0001579. doi: 10.1371/journal.pgph.0001579 (PMC10021632; doi:10.1371/journal.pgph.0001579)
Supplement: S1 Data — (CSV) [file pgph.0001579.s003.csv]

AZITHROMYCIN	CIPROFLOXACIN	DEXAMETHASONE	ERYTHROMYCIN	VITAMIN.C	ZINC	Year	COVD	T	INTRVN_1	Z_1	INTRVN_2	Z_2	INTRVN_3	Z_3	INTRVN_4	Z_4	peak	Season
30	80	60	152	2	6	1/18/2018	NA	1	0	0	0	0	0	0	0	0	0	0
106	184	393	123	49	5	2/18/2018	NA	2	0	0	0	0	0	0	0	0	0	0
224	264	300	42	2	3	3/18/2018	NA	3	0	0	0	0	0	0	0	0	0	1
384	334	137	21	20	5	4/18/2018	NA	4	0	0	0	0	0	0	0	0	0	1
278	285	429	41	6	6	5/19/2018	NA	5	0	0	0	0	0	0	0	0	0	1
425	328	629	234	18	5	6/19/2018	NA	6	0	0	0	0	0	0	0	0	0	0
252	264	323	116	1	3	7/20/2018	NA	7	0	0	0	0	0	0	0	0	0	0
248	346	481	82	5	6	8/20/2018	NA	8	0	0	0	0	0	0	0	0	0	0
159	194	194	20	2	8	9/20/2018	NA	9	0	0	0	0	0	0	0	0	0	1
237	230	279	82	2	4	10/21/2018	NA	10	0	0	0	0	0	0	0	0	0	1
164	257	117	43	1	7	11/21/2018	NA	11	0	0	0	0	0	0	0	0	0	1
318	261	472	41	66	6	12/22/2018	NA	12	0	0	0	0	0	0	0	0	0	1
275	170	204	0	1	6	1/22/2019	NA	13	0	0	0	0	0	0	0	0	0	0
151	243	124	0	1	5	2/22/2019	NA	14	0	0	0	0	0	0	0	0	0	0
247	415	73	0	1	6	3/25/2019	NA	15	0	0	0	0	0	0	0	0	0	1
223	209	188	0	2	4	4/25/2019	NA	16	0	0	0	0	0	0	0	0	0	1
215	220	147	0	19	5	5/26/2019	NA	17	0	0	0	0	0	0	0	0	0	1
193	215	170	0	3	2	6/26/2019	NA	18	0	0	0	0	0	0	0	0	0	0
169	308	154	0	5	3	7/27/2019	NA	19	0	0	0	0	0	0	0	0	0	0
261	180	155	0	11	3	8/27/2019	NA	20	0	0	0	0	0	0	0	0	0	0
256	141	30	0	6	1	9/27/2019	NA	21	0	0	0	0	0	0	0	0	0	1
236	80	54	0	21	10	10/28/2019	NA	22	0	0	0	0	0	0	0	0	0	1
308	155	0	0	26	6	11/28/2019	NA	23	0	0	0	0	0	0	0	0	0	1
275	269	0	0	46	4	12/29/2019	NA	24	0	0	0	0	0	0	0	0	0	1
257	209	223	0	65	13	1/29/2020	NA	25	0	0	0	0	0	0	0	0	0	0
186	225	241	0	49	6	2/29/2020	NA	26	0	0	0	0	0	0	0	0	0	0
543	252	395	0	31	14	3/20/2020	42	27	1	1	0	0	0	0	0	0	1	1
266	80	136	0	28	9	4/30/2020	11	28	1	2	0	0	0	0	0	0	1	1
65	80	122	3	39	11	5/30/2020	401	29	1	3	0	0	0	0	0	0	1	1
195	106	637	0	32	9	6/29/2020	438	30	1	4	0	0	0	0	0	0	1	0
103	75	198	0	55	17	7/29/2020	285	31	1	5	0	0	0	0	0	0	1	0
203	165	193	1	155	38	8/28/2020	1853	32	1	6	0	0	0	0	0	0	1	0
160	117	314	0	0	0	9/27/2020	5348	33	1	7	0	0	0	0	0	0	1	1
178	72	327	0	48	0	10/27/2020	4462	34	1	8	0	0	0	0	0	0	1	1
409	158	606	0	0	40	11/26/2020	8293	35	1	9	0	0	0	0	0	0	1	1
438	157	2170	0	16	0	12/26/2020	14474	36	1	10	1	1	0	0	0	0	2	1
237	81	755	26	26	10	1/25/2021	4092	37	1	11	1	2	0	0	0	0	2	0
145	71	542	5	5	20	2/24/2021	761	38	1	12	1	3	0	0	0	0	2	0
133	53	475	0	0	30	3/26/2021	554	39	1	13	1	4	1	1	0	0	3	1
95	67	493	16	16	10	4/25/2021	1006	40	1	14	1	5	1	2	0	0	3	1
398	192	1120	113	113	40	5/25/2021	6162	41	1	15	1	6	1	3	0	0	3	1
943	40	10877	148	148	10	6/24/2021	33201	42	1	16	1	7	1	4	1	1	4	0
532	40	628	158	158	30	7/24/2021	12343	43	1	17	1	8	1	5	1	2	4	0
341	35	149	22	22	10	8/23/2021	5249	44	1	18	1	9	1	6	1	3	4	0
108	30	183	0	0	0	9/22/2021	3649	45	1	19	1	10	1	7	1	4	4	1
